# Supplementary material for: Single-Atom Iron Catalysts with Core-Shell Structure for Peroxymonosulfate Oxidation
Source: Molecules. 2024 Jul 26;29(15):3508. doi: 10.3390/molecules29153508 (PMC11313843; doi:10.3390/molecules29153508)
Supplement: Supplementary file 1 [file molecules-29-03508-s001.zip]

Archive with 1 entries (1 files):
- molecules-3112816-supplementary.pdf
